# Supplementary material for: Sustainable Surfactin Production by Bacillus subtilis Using Crude Glycerol from Different Wastes
Source: Molecules. 2021 Jun 8;26(12):3488. doi: 10.3390/molecules26123488 (PMC8230125; doi:10.3390/molecules26123488)
Supplement: Supplementary file 1 [file molecules-26-03488-s001.zip]

Archive with 1 entries (1 files):
- molecules-1221179-supplementary.pdf
